# Supplementary material for: Genes Responsible for H2S Production and Metabolism Are Involved in Learning and Memory in Drosophila melanogaster
Source: Biomolecules. 2022 May 26;12(6):751. doi: 10.3390/biom12060751 (PMC9221306; doi:10.3390/biom12060751)
Supplement: Supplementary file 1 [file biomolecules-12-00751-s001.zip]

Archive with 3 entries (3 files):
- biomolecules-1703449-SI.pdf
- Table S2.xlsx
- Table S3.xlsx
